# Supplementary material for: Accelerated immune ageing is associated with COVID-19 disease severity
Source: Immun Ageing. 2024 Jan 11;21:6. doi: 10.1186/s12979-023-00406-z (PMC10782727; doi:10.1186/s12979-023-00406-z)
Supplement: Supplementary file 2 — Additional file 2. [file 12979_2023_406_MOESM2_ESM.zip]

Archive with 2 entries (2 files):
- PHOSP_Collaborative_Group_Authors_List_Alphabetical_V8_15_12_2022.xlsx
- PHOSP_Collaborative_Group_Authors_List_V9_09_03_2023.docx
